# Supplementary material for: Correlation between the spatial distribution and colony size was common for monogenetic bacteria in laboratory conditions
Source: BMC Microbiol. 2021 Apr 15;21:114. doi: 10.1186/s12866-021-02180-8 (PMC8051089; doi:10.1186/s12866-021-02180-8)
Supplement: Supplementary file 1 — Additional file 1: Table S1. Data used for the boxplots. Table S2. Data of temporal changes in colony size and Voronoi correlation. [file 12866_2021_2180_MOESM1_ESM.zip › Table S1.xlsx]

## Sheet: data for figures
Table S1 Data used for the boxplots. Mean size, size CV, voronoi cor, and centre cor represent the mean size of the colonies, coefficient of variation of the colony size, the correlation coefficients of the colony size to its voronoi area or its distance to the centre, respectively. They were used in Fig. 3B, 3C, 4B and 5C, respectively.
	mean size (pixels)	size CV (pixels)	voronoi cor	centre cor
Reg.	176.424	0.408137	0.797539	-0.1232
Reg.	81.627	0.61225	0.845634	0.800286
Reg.	87.097	0.503545	0.855081	0.633212
Reg.	85.847	0.527762	0.892829	0.574545
Reg.	168.133	0.341575	0.807774	-0.137861
Reg.	99.362	0.583364	0.832384	0.397259
Reg.	71.693	0.597307	0.852561	0.729645
Reg.	94.646	0.62314	0.876464	0.565288
Reg.	92.64	0.525745	0.860774	0.570586
Nutr.	47.475	0.508779	0.85	0.780168
Nutr.	44.087	0.401906	0.79	0.326405
Nutr.	66.598	0.458565	0.82	0.313195
Nutr.	48.579	0.463744	0.88	0.0380923
Nutr.	51.43	0.42662	0.87	0.545538
Nutr.	60.152	0.42443	0.74	0.261228
Nutr.	55.755	0.474216	0.76	0.280986
Nutr.	53.031	0.483817	0.82	0.262702
Nutr.	40.469	0.531623	0.77	0.5285
Gen.	56	0.495494	0.838824	0.803088
Gen.	70.181	0.450436	0.77653	0.341007
Gen.	76.238	0.375435	0.702277	0.430398
Gen.	75.322	0.340045	0.800151	0.206582
Gen.	75.367	0.228821	0.648303	0.0340875
Gen.	76.667	0.304136	0.75989	0.649252
Gen.	70.646	0.37063	0.848187	0.699461
Gen.	65.826	0.374561	0.731233	0.553634
Gen.	76.638	0.327762	0.705638	0.46498
