# Supplementary material for: Correlation between the spatial distribution and colony size was common for monogenetic bacteria in laboratory conditions
Source: BMC Microbiol. 2021 Apr 15;21:114. doi: 10.1186/s12866-021-02180-8 (PMC8051089; doi:10.1186/s12866-021-02180-8)
Supplement: Supplementary file 1 — Additional file 1: Table S1. Data used for the boxplots. Table S2. Data of temporal changes in colony size and Voronoi correlation. [file 12866_2021_2180_MOESM1_ESM.zip › Table S2.xlsx]

## Sheet: data for figures
Table S2 Data of temporal changes in colony size and Voronoi correlation. Time, mean size, and cor represent the incubation time, mean size of the colonies, and coefficient of variation of the colony size to its voronoi area, respectively. The data set was used for the analysis in Fig. 6A and 6B.
	time (h)	mean size	cor.		time (h)	mean size	cor.		time (h)	mean size	cor.
Reg.	12	5.685	0.30396	Nutr.	24	6.728	-0.0557656	Gen.	12	4.03	0.0288166
Reg.	12	11.242	0.00926516	Nutr.	24	5.57	-0.177767	Gen.	12	4.168	0.159777
Reg.	12	12.392	-0.0112832	Nutr.	24	8.252	0.217519	Gen.	12	4.791	0.122312
Reg.	12	12.5	-0.0174	Nutr.	24	7.368	-0.100515	Gen.	12	4.656	-0.305102
Reg.	12	15.227	-0.0700656	Nutr.	24	8.152	-0.103022	Gen.	12	4.299	-0.12729
Reg.	12	11.13	0.1509	Nutr.	24	8.458	0.135178	Gen.	12	6.08	-0.124544
Reg.	12	13.283	0.0823627	Nutr.	24	8.547	-0.247764	Gen.	12	6.041	0.0560502
Reg.	12	12.948	0.165064	Nutr.	24	8.16	0.187247	Gen.	12	4.155	-0.218681
Reg.	12	12.213	0.285398	Nutr.	24	6.942	-0.161646	Gen.	12	3.937	-0.104799
Reg.	18	30.145	0.286837	Nutr.	36	21.878	0.371966	Gen.	18	13.918	0.284594
Reg.	18	31.964	0.554628	Nutr.	36	20.181	0.0206587	Gen.	18	17.977	0.194908
Reg.	18	37.547	0.3493	Nutr.	36	31.25	0.27796	Gen.	18	19.763	0.273757
Reg.	18	37.285	0.364055	Nutr.	36	23.722	0.307711	Gen.	18	17.758	0.236493
Reg.	18	40.875	0.317943	Nutr.	36	23.962	0.322908	Gen.	18	17.588	0.200592
Reg.	18	34.2	0.472852	Nutr.	36	28.079	0.280619	Gen.	18	18.557	0.178
Reg.	18	34.412	0.494245	Nutr.	36	27.394	0.133917	Gen.	18	19.479	0.368684
Reg.	18	35.64	0.589485	Nutr.	36	23.33	0.359874	Gen.	18	14.015	-0.0680425
Reg.	18	33.472	0.555042	Nutr.	36	17.75	0.0306337	Gen.	18	15.794	0.00471551
Reg.	24	65.833	0.529355	Nutr.	48	47.475	0.490116	Gen.	24	21.808	0.622858
Reg.	24	51.457	0.641333	Nutr.	48	44.087	0.145221	Gen.	24	29.349	0.408528
Reg.	24	59.088	0.557415	Nutr.	48	66.598	0.395355	Gen.	24	38.093	0.407801
Reg.	24	57.185	0.597917	Nutr.	48	48.579	0.39337	Gen.	24	30.921	0.308237
Reg.	24	72.457	0.492224	Nutr.	48	51.43	0.340249	Gen.	24	28.879	0.395428
Reg.	24	60.022	0.617041	Nutr.	48	60.152	0.207553	Gen.	24	31.193	0.46382
Reg.	24	48.735	0.683165	Nutr.	48	55.755	0.222953	Gen.	24	32.875	0.531374
Reg.	24	57.162	0.711681	Nutr.	48	53.031	0.467901	Gen.	24	24.882	0.168311
Reg.	24	51.319	0.662085	Nutr.	48	40.469	0.130022	Gen.	24	29.804	0.18763
Reg.	36	135.912	0.725575	Nutr.	60	71.718	0.557323	Gen.	36	44.753	0.724936
Reg.	36	74.032	0.784375	Nutr.	60	68.146	0.351734	Gen.	36	56.329	0.677317
Reg.	36	76.304	0.683195	Nutr.	60	100.242	0.563378	Gen.	36	67.782	0.628606
Reg.	36	79.297	0.818504	Nutr.	60	70.696	0.769051	Gen.	36	57.889	0.690536
Reg.	36	133.783	0.789747	Nutr.	60	76.765	0.566757	Gen.	36	60.747	0.639972
Reg.	36	94.252	0.801097	Nutr.	60	82.916	0.608561	Gen.	36	58.75	0.666566
Reg.	36	65.923	0.804763	Nutr.	60	79.719	0.51308	Gen.	36	58.76	0.796164
Reg.	36	84.906	0.817019	Nutr.	60	80.022	0.579978	Gen.	36	49.826	0.58919
Reg.	36	79.939	0.814569	Nutr.	60	57.358	0.280907	Gen.	36	59.931	0.476824
Reg.	48	176.424	0.797539	Nutr.	72	92.921	0.636616	Gen.	48	56	0.838824
Reg.	48	81.627	0.845634	Nutr.	72	88.92	0.514213	Gen.	48	70.181	0.77653
Reg.	48	87.097	0.855081	Nutr.	72	116.745	0.736688	Gen.	48	76.238	0.702277
Reg.	48	85.847	0.892829	Nutr.	72	93.576	0.782647	Gen.	48	75.322	0.800151
Reg.	48	168.133	0.807774	Nutr.	72	100.434	0.685185	Gen.	48	75.367	0.648303
Reg.	48	99.362	0.832384	Nutr.	72	98.191	0.700083	Gen.	48	76.667	0.75989
Reg.	48	71.693	0.852561	Nutr.	72	99.319	0.551075	Gen.	48	70.646	0.848187
Reg.	48	94.646	0.876464	Nutr.	72	102.146	0.485328	Gen.	48	65.826	0.731233
Reg.	48	92.64	0.860774	Nutr.	72	85.235	0.278628	Gen.	48	76.638	0.705638
				Nutr.	84	107.293	0.737365
				Nutr.	84	95.58	0.655426
				Nutr.	84	120.969	0.704209
				Nutr.	84	88.796	0.858486
				Nutr.	84	107.109	0.765072
				Nutr.	84	106.083	0.766831
				Nutr.	84	100.12	0.627831
				Nutr.	84	108.322	0.689285
				Nutr.	84	84.359	0.530971
				Nutr.	96	117.065	0.811304
				Nutr.	96	104.247	0.72239
				Nutr.	96	131.01	0.731786
				Nutr.	96	101.46	0.81465
				Nutr.	96	119.235	0.790615
				Nutr.	96	119.827	0.761736
				Nutr.	96	116.839	0.722442
				Nutr.	96	119.44	0.721151
				Nutr.	96	93.938	0.731403
				Nutr.	108	119.895	0.8475
				Nutr.	108	107.5	0.792565
				Nutr.	108	127.798	0.82118
				Nutr.	108	92.978	0.876977
				Nutr.	108	113.631	0.865185
				Nutr.	108	110.817	0.738416
				Nutr.	108	111.929	0.76059
				Nutr.	108	112.469	0.816186
				Nutr.	108	87.72	0.768876
